# Supplementary material for: Insomnia Telemedicine OSCE (TeleOSCE): A Simulated Standardized Patient Video-Visit Case for Clerkship Students
Source: MedEdPORTAL. 2019 Dec 27;15:10867. doi: 10.15766/mep_2374-8265.10867 (PMC7012306; doi:10.15766/mep_2374-8265.10867)
Supplement: Supplementary file 1 — A. Standardized Patient Case.docx B. Student Scenario.docx C. Room Setup.pdf D. Checklist.docx E. ICS8 Competency Form.docx [file mep-15-10867-s001.zip]

Archive with 6 entries (6 files):
- _Educational_Summary_Report_10867.pdf
- A. Standardized Patient Case.docx
- B. Student Scenario.docx
- C. Room Setup.pdf
- D. Checklist.docx
- E. ICS8 Competency Form.docx
